# Supplementary material for: Possible Founder Effect of the CDKN2A c.146T>C Variant in the Mexican Population: Phenotypic Characterization
Source: Genes (Basel). 2026 Apr 30;17(5):532. doi: 10.3390/genes17050532 (PMC13206291; doi:10.3390/genes17050532)
Supplement: Supplementary file 1 [file genes-17-00532-s001.zip]

Archive with 1 entries (1 files):
- genes-4252670-supplementary.pdf
